# Supplementary material for: Mental Balance in 116 Nations: Where It Is Experienced and Valued
Source: Int J Environ Res Public Health. 2022 Sep 30;19(19):12457. doi: 10.3390/ijerph191912457 (PMC9564841; doi:10.3390/ijerph191912457)
Supplement: Supplementary file 1 [file ijerph-19-12457-s001.zip]

Archive with 1 entries (1 files):
- ijerph-1929085-supplementary.pdf
